# Supplementary material for: Trachoma prevention practice and associated factors among mothers having children aged under nine years in Andabet district, northwest Ethiopia, 2022: A multi-level analysis
Source: PLoS Negl Trop Dis. 2023 Jun 30;17(6):e0011433. doi: 10.1371/journal.pntd.0011433 (PMC10313038; doi:10.1371/journal.pntd.0011433)
Supplement: S1 Dataset — (ZIP) [file pntd.0011433.s001.zip]

Archive with 1 entries (1 files):
- data TPP.dta
